# Supplementary material for: Distribution and budget of 137Cs in the China Seas
Source: Sci Rep. 2020 May 29;10:8795. doi: 10.1038/s41598-020-65280-x (PMC7260368; doi:10.1038/s41598-020-65280-x)
Supplement: Supplementary file 1 — Supplementary Information. [file 41598_2020_65280_MOESM1_ESM.xlsx]

## Sheet: 0-Title page-SI
Supplementary information
Distribution and budget of 137Cs in the China Seas Junwen Wu1,2 *, Xiyu Xiao1, Jiang Sun1 1. Institute of Marine Sciences, Guangdong Provincial Key Laboratory of Marine Biotechnology, Shantou University, Shantou 515063, China 2. Southern Marine Science and Engineering Guangdong Laboratory, Guangzhou 511458, China
Scientific Reports
The supplementary information is a part of this article and contains six tables and references.
(1) Table S1. Sampling information and 137Cs activities in seawater of the China Seas
(2) Table S2. Sampling information and 137Cs activities in sediment of the China Seas
(3) Table S3. 137Cs inventory of the water column in the China Seas
(4) Table S4. 137Cs inventory of the sediment core in the China Seas
(5) Table S5. Inventory of 137Cs in the soil cores of river drainage basin around the China Seas
(6) Table S6. Catchment areas and corresponding 137Cs inputs of rivers flowing into the China Seas
(7) References
Note : (1) The 137Cs data in this sheet is decay–corrected to January 1, 2020. (2) NA: not available.

## Sheet: 1-Table S1
Table S1 Sampling information and 137Cs activities in seawater of the China Seas
Station	Lat.	Long.	Sampling date	Water depth (m)	Sampling depth (m)	Temperature (°C)	Salinity	137Cs activity (Bq m-3)		References
	(°N)	(°E)	(yyyy-m-d)					average	sd
HH11	36.048	123.498	2011-06-08	77	0.5	15.836	31.89	0.9	0.06	Wu et al., 2013; Wu, 2018
DH32	29.643	123.038	2011-06-02	62	0.5	21.931	33.652	1.08	0.11
DH51	27.88	121.676	2011-05-31	36	0.5	20.34	31.333	0.66	0.07
PN05	29.336	125.521	2011-06-06	102	0.5	20.45	32.051	0.62	0.06
DH02	31.999	123.999	2011-06-07	43	0.5	16.61	31.404	1.09	0.08
DH05	32.006	126.481	2011-06-07	102	0.5	19.592	33.382	0.83	0.05
DH23	28.331	123.006	2011-06-01	77	0.5	22.536	34.129	1.18	0.07
SEATS	18	116	2011-05-08	3846	0.5	27.57	33.705	1.16	0.07
A3	20.628	118.31	2014-06-09	2109	0.5	29.303	33.767	0.9	0.06
A5	19.919	119.148	2014-05-31	2770	0.5	31.545	33.66	0.99	0.07
B1	21.417	120.505	2014-06-06	640	0.5	28.925	32.283	0.94	0.05
B5	20.52	120.499	2014-06-06	917	0.5	30.141	34.204	0.87	0.03
C1	19.327	120.627	2014-06-04	3257	0.5	29.995	33.827	1.12	0.06
C4	22.087	118.135	2014-06-02	2200	0.5	30.644	33.924	0.93	0.06
C7	21.202	119.258	2014-06-01	3257	0.5	29.838	33.97	0.93	0.04
N1	19.996	118.002	2014-11-09	3013	0.5	27.009	33.484	0.92	0.04
LU63	20.5	122.29	2011-05-05	3417	0.5	28.153	34.233	1	0.05
P1	22.998	122.999	2014-05-26	5500	0.5	27.525	34.819	1.22	0.06
P3	21	123	2014-05-27	5410	0.5	29.652	34.714	1.21	0.06
P5	19	123	2014-05-29	4657	0.5	30.726	34.506	0.97	0.05
LT1	21.129	121.683	2014-05-28	2720	0.5	28.951	34.73	1.2	0.05
K1	27.615	125.423	2015-04-02	550	0.5	20.549	34.43	1.23	0.06
N2	19.994	122.994	2014-11-12	4412	0.5	28.121	34.448	0.84	0.04
M1	32.72	122.35	2013-08-09	28	0.5	27.8	30.8	0.43	0.03	Zhang et al., 2019
M3	32.96	122.8	2013-08-09	33	0.5	25.7	30.7	0.33	0.03
M5	32.95	123.12	2013-08-09	34	0.5	27.4	30.6	0.41	0.03
M6	33.1	123.56	2013-08-09	34	0.5	28.4	30.8	1	0.1
M7	33.07	124.03	2013-08-09	66	0.5	27.2	30.8	0.6	0.13
N6	32.73	124.74	2013-08-08	63	0.5	28.3	29	0.59	0.06
N4	32.28	123.33	2013-08-08	37	0.5	26.4	31.8	0.4	0.06
N2	32.04	122.51	2013-08-08	37	0.5	24.2	32	0.41	0.03
N1	32	122.29	2013-08-08	15	0.5	26.6	31	0.41	0.05
A1	31.61	122.61	2013-08-07	24	0.5	26.9	18.8	0.22	0.05
A3	31.69	122.98	2013-08-07	37	0.5	26.4	30.3	0.46	0.06
A5	31.94	124.25	2013-08-07	41	0.5	27.9	30.3	0.66	0.38
A8	32.4	127.02	2013-08-10	90	0.5	30.1	35.5	0.1	0.03
B1	31.27	122.44	2013-08-07	17	0.5	25.8	24.6	0.28	0.04
B3	31.19	123.33	2013-08-12	42	0.5	23.4	31.1	0.15	0.01
B4	31.16	124.01	2013-08-12	49	0.5	26.4	30.8	0.28	0.02
B5	31.13	124.66	2013-08-11	55	0.5	29.3	30.8	0.14	0.01
B6	31.03	125.77	2013-08-11	63	0.5	29.9	32.8	0.6	0.13
B7	30.94	127.04	2013-08-11	103	0.5	29.6	31.8	0.1	0.01
C2	30.77	122.56	2013-08-15	19	0.5	24.3	30.3	0.14	0.01
C2	30.77	122.56	2013-08-15	19	14	24.6	30.2	0.67	0.04
C3	30.59	122.82	2013-08-15	38	0.5	25.8	31.2	0.44	0.04
C4	30.41	123.18	2013-08-15	61	0.5	28.7	32.7	0.59	0.03
C5	30.12	123.65	2013-08-16	67	0.5	28.7	33.7	0.46	0.03
C6	29.73	124.36	2013-08-16	73	0.5	29	33.6	0.51	0.05
C7	29.4	124.93	2013-08-16	79	0.5	29.5	33.3	0.54	0.04
C8	28.97	125.66	2013-08-16	109	0.5	30.3	33.6	0.6	0.13
C9	28.6	126.37	2013-08-17	120	0.5	27.5	33.2	0.6	0.13
C10	28.31	126.77	2013-08-17	215	0.5	29.5	33.9	0.93	0.13
C10	28.31	126.77	2013-08-17	215	50	27.9	34.1	0.42	0.08
C10	28.31	126.77	2013-08-17	215	100	24.7	34.1	0.73	0.08
C12	28.07	127.02	2013-08-17	1015	0.5	30.3	34.1	1	0.1
C12	28.07	127.02	2013-08-17	1015	50	28.7	33.9	0.51	0.11
C12	28.07	127.02	2013-08-17	1015	100	25.3	34.4	1.66	0.31
C12	28.07	127.02	2013-08-17	1015	400	12	34.4	0.45	0.08
C13	27.77	126.2	2013-08-23	197	0.5	28.4	34.1	0.66	0.11
C13	27.77	126.2	2013-08-23	197	30	28.3	34	0.26	0.09
C13	27.77	126.2	2013-08-23	197	100	22.2	34.4	1.26	0.19
C14	27.56	126.6	2013-08-19	1512	0.5	29.3	33.7	0.91	0.09
D1	29.24	122.25	2013-08-25	17	0.5	28	32.5	0.6	0.07
D3	29.08	122.6	2013-08-25	55	0.5	27.4	33.5	0.68	0.08
D4	28.67	123.31	2013-08-25	65	0.5	28.8	33.4	0.73	0.09
D5	28.36	123.87	2013-08-24	80	0.5	28.8	33.5	0.49	0.14
D6	27.96	124.49	2013-08-24	100	0.5	29.2	33.6	0.86	0.24
D7	27.64	125.06	2013-08-24	101	0.5	28.9	33.6	1.35	0.54
D10	26.9	126.12	2013-08-23	1521	0.5	29.4	34.3	0.46	0.09
D10	26.9	126.12	2013-08-23	1521	100	24.5	34.1	0.66	0.12
D10	26.9	126.12	2013-08-23	1521	200	19	34.8	1.16	0.09
E1	28.2	121.77	2013-08-25	22	0.5	27.7	33.3	0.61	0.14
E3	27.8	122.46	2013-08-26	80	0.5	28.4	33.4	0.73	0.09
E5	27.2	123.46	2013-08-26	110	0.5	28.8	33.9	0.76	0.09
E6	26.79	124.07	2013-08-26	122	0.5	28.9	34.4	1.37	0.29
E6	26.79	124.07	2013-08-26	122	30	27.6	33.7	0.55	0.11
E6	26.79	124.07	2013-08-26	122	120	20.5	34.6	0.44	0.16
F1	26.95	120.57	2013-08-28	26	0.5	28.7	33.4	0.46	0.1
F3	26.73	120.86	2013-08-28	55	0.5	27.9	33.5	0.6	0.13
F4	26.54	121.16	2013-08-28	73	0.5	27.9	33.5	0.36	0.14
F5	26.26	121.55	2013-08-28	76	0.5	28.3	33.3	0.6	0.13
F6	26	121.92	2013-08-28	106	0.5	28.6	33.4	0.6	0.13
F8	25.53	122.6	2013-08-27	595	0.5	28.2	33.5	0.62	0.16
F8	25.53	122.6	2013-08-27	595	50	25.8	34	0.68	0.1
F8	25.53	122.6	2013-08-27	595	100	22.5	34.4	0.63	0.09
F8	25.53	122.6	2013-08-27	595	180	16.1	34.4	0.95	0.09
F8	25.53	122.6	2013-08-27	595	300	14.2	34.2	0.56	0.12
F8	25.53	122.6	2013-08-27	595	400	12.7	34.2	0.43	0.1
F8	25.53	122.6	2013-08-27	595	600	9	34.4	0.23	0.09
O1	31.01	122.23	2013-08-15	11	0.5	28.1	15.7	0.51	0.23
O3	31.27	121.77	2013-08-14	NA	0.5	30.9	0.5	0.22	0.15
O5	31.5	121.43	2013-08-14	NA	0.5	30.7	0.2	0.13	0.01
O8	31.78	120.95	2013-08-14	NA	0.5	30.5	0.2	0.21	0.17
B05	37	122.72	2014-05-09	35	0.5	11.8	30.7	0.28	0.02
B07	37	123.17	2014-05-10	60	0.5	11.6	31	0.22	0.05
B09	37	123.73	2014-05-10	75	0.5	13.7	30.9	0.33	0.04
B11	37	124.24	2014-05-10	80	0.5	12.5	31.6	0.49	0.09
B11	37	124.24	2014-05-10	80	19.6	10.9	31.8	0.22	0.05
B11	37	124.24	2014-05-10	80	75.1	7.3	32	0.13	0.01
B18	39.23	124.1	2014-05-17	36	0.5	9.2	31.2	0.28	0.04
B18	39.2	122.47	2014-05-17	36	34.7	8.7	31.3	0.11	0.01
B21	38.74	123	2014-05-17	55	0.5	11.5	30.3	0.24	0.1
B25	37.69	122.47	2014-05-16	28	0.5	13.1	30.9	0.23	0.15
B30	38.74	122.1	2014-05-16	51	0.5	11.3	30.5	0.08	0.02
B30	38.74	123.1	2014-05-16	51	47.2	3.8	31.5	0.03	0.01
B31	38.67	121.66	2014-05-15	65	0.5	11.3	30.6	0.07	0.01
B39	38.33	120.72	2014-05-15	29	0.5	9.3	31.1	0.07	0.02
B49	39	118.97	2014-05-14	22	0.5	12.5	30	0.04	0.01
B50	39.31	119.71	2014-05-14	26	0.5	11.1	30.6	0.04	0.01
B56	39.55	120.89	2014-05-13	31	0.5	9.9	30.2	0.04	0.01
B59	39.33	120.24	2014-05-13	25	0.5	11.6	30.5	0.04	0.01
B61	38.87	119.68	2014-05-13	25	0.5	10.8	30.9	0.04	0.01
B64	38.23	119.03	2014-05-12	18	0.5	13.3	29.2	0.03	0.01
B68	37.77	119.4	2014-05-12	13	0.5	14.4	27.7	0.03	0.01
B72	38	120.3	2014-05-12	19	0.5	13.3	30	0.08	0.02
BS1	37.4	123.98	2014-05-11	70	0.5	12.5	31.5	0.43	0.08
H01	35.99	121.1	2014-04-28	33	0.5	9.9	29	0.14	0.01
H06	36	122.62	2014-04-28	65	0.5	11.7	30.4	0.23	0.15
H09	36	123.99	2014-04-29	78	0.5	11.6	30.7	0.28	0.02
H09	36	123.99	2014-04-29	78	42	7.6	32.1	0.41	0.06
H09	36	123.99	2014-04-29	78	72	8.1	32.5	0.13	0.01
H10	34.99	124	2014-04-29	77	0.5	12.7	31.4	0.39	0.01
H18	35	120.99	2014-04-30	32	0.5	11	29.9	0.41	0.04
H19	34	121.4	2014-04-30	18	0.5	13.9	30.3	0.44	0.04
H22	34	122.34	2014-05-01	37	0.5	11.5	30.4	0.49	0.09
H26	33.99	124.01	2014-05-01	79	0.5	14.6	32.2	0.6	0.06
H26	33.99	124.01	2014-05-01	79	75.5	10.7	33.8	0.33	0.04
H35	31.99	122.5	2014-05-03	25	0.5	14.3	29.3	0.41	0.03
H38	32	124.01	2014-05-03	42	0.5	13.6	31.3	0.41	0.05
H40	32.01	124.99	2014-05-03	49	0.5	14	31.2	0.6	0.06
HD1	21.73	113.72	2011-03-14	NA	0.5	NA	NA	0.82	0.16	Zhou et al., 2018
HD2	21.85	114.5	2011-03-14	NA	0.5	NA	NA	0.53	0.16
HD3	22.12	115.3	2011-03-14	NA	0.5	NA	NA	0.69	0.13
HD4	22.23	115.92	2011-03-21	NA	0.5	NA	NA	0.47	0.07
HD5	22.35	116.62	2011-03-21	NA	0.5	NA	NA	0.6	0.07
HD6	22.65	116.93	2011-03-21	NA	0.5	NA	NA	0.82	0.07
HD7	22.72	117.72	2011-04-01	NA	0.5	NA	NA	0.71	0.11
HD8	21.87	118.62	2011-04-25	NA	0.5	NA	NA	0.69	0.15
HD9	21.05	119.81	2011-04-25	NA	0.5	NA	NA	0.77	0.15
HD10	20.5	120.6	2011-04-26	NA	0.5	NA	NA	0.73	0.13
LS1	22	116	2014-05-01	NA	0.5	NA	NA	0.9	0.13
LS1	22	116	2014-05-01	NA	40	NA	NA	0.83	0.11
LS2	21	116.5	2014-05-01	NA	0.5	NA	NA	0.73	0.12
LS2	21	116.5	2014-05-01	NA	150	NA	NA	1.28	0.14
LS2	21	116.5	2014-05-01	NA	300	NA	NA	0.96	0.09
LS3	21.25	117.8	2014-05-01	NA	0.5	NA	NA	0.64	0.08
LS3	21.25	117.8	2014-05-01	NA	150	NA	NA	1.28	0.14
LS3	21.25	117.8	2014-05-01	NA	600	NA	NA	0.49	0.11
LS4	21.8	119.9	2014-05-01	NA	0.5	NA	NA	0.54	0.1
LS4	21.8	119.9	2014-05-01	NA	150	NA	NA	1.06	0.12
LS4	21.8	119.9	2014-05-01	NA	600	NA	NA	0.49	0.11
LS5	21.9	119.9	2014-05-01	NA	0.5	NA	NA	0.9	0.09
LS5	21.9	119.9	2014-05-01	NA	150	NA	NA	1.48	0.16
LS5	21.9	119.9	2014-05-01	NA	600	NA	NA	0.38	0.06
LS6	21.25	121.25	2014-05-01	NA	0.5	NA	NA	0.52	0.1
LS6	21.25	121.25	2014-05-01	NA	150	NA	NA	1.08	0.1
LS6	21.25	121.25	2014-05-01	NA	600	NA	NA	0.41	0.06
LS7	21.25	122.25	2014-05-01	NA	0.5	NA	NA	0.81	0.14
LS7	21.25	122.25	2014-05-01	NA	150	NA	NA	1.01	0.11
LS7	21.25	122.25	2014-05-01	NA	600	NA	NA	0.43	0.09
LS9	20.12	122.25	2014-05-01	NA	0.5	NA	NA	0.94	0.13
LS9	20.12	122.25	2014-05-01	NA	150	NA	NA	0.69	0.11
LS9	20.12	122.25	2014-05-01	NA	600	NA	NA	0.83	0.11
LS10	18.9	122.32	2014-05-01	NA	0.5	NA	NA	0.63	0.11
LS10	18.9	122.32	2014-05-01	NA	150	NA	NA	0.73	0.11
LS10	18.9	122.32	2014-05-01	NA	600	NA	NA	0.61	0.07
LS11	19.95	121.95	2014-05-01	NA	0.5	NA	NA	0.85	0.11
LS11	19.95	121.95	2014-05-01	NA	150	NA	NA	0.95	0.11
LS11	19.95	121.95	2014-05-01	NA	600	NA	NA	0.8	0.11
LS12	19.95	121	2014-05-01	NA	0.5	NA	NA	1.07	0.12
LS12	19.95	121	2014-05-01	NA	150	NA	NA	1.35	0.15
LS12	19.95	121	2014-05-01	NA	600	NA	NA	0.38	0.1
LS13	19.95	119.9	2014-05-01	NA	0.5	NA	NA	0.8	0.09
LS13	19.95	119.9	2014-05-01	NA	150	NA	NA	1.94	0.17
LS13	19.95	119.9	2014-05-01	NA	600	NA	NA	0.4	0.1
LS14	18.95	119.9	2014-05-01	NA	0.5	NA	NA	0.65	0.11
LS14	18.95	119.9	2014-05-01	NA	150	NA	NA	1.46	0.16
LS14	18.95	119.9	2014-05-01	NA	600	NA	NA	0.43	0.1
LS15	19.8	117.9	2014-05-01	NA	0.5	NA	NA	0.8	0.12
LS15	19.8	117.9	2014-05-01	NA	150	NA	NA	1.15	0.15
LS15	19.8	117.9	2014-05-01	NA	600	NA	NA	0.41	0.1
LS1	22	116	2014-10-01	NA	0.5	NA	NA	0.78	0.12
LS1	22	116	2014-10-01	NA	40	NA	NA	1.14	0.09
LS2	21	116.5	2014-10-01	NA	0.5	NA	NA	0.99	0.09
LS2	21	116.5	2014-10-01	NA	150	NA	NA	1.28	0.11
LS2	21	116.5	2014-10-01	NA	300	NA	NA	1.49	0.25
LS3	21.25	117.8	2014-10-01	NA	0.5	NA	NA	0.99	0.13
LS3	21.25	117.8	2014-10-01	NA	150	NA	NA	1.3	0.1
LS3	21.25	117.8	2014-10-01	NA	600	NA	NA	0.64	0.1
LS4	21.8	119.9	2014-10-01	NA	0.5	NA	NA	0.74	0.12
LS4	21.8	119.9	2014-10-01	NA	150	NA	NA	1.79	0.17
LS4	21.8	119.9	2014-10-01	NA	600	NA	NA	0.7	0.11
LS5	21.9	119.9	2014-10-01	NA	0.5	NA	NA	0.83	0.09
LS5	21.9	119.9	2014-10-01	NA	150	NA	NA	1.44	0.15
LS5	21.9	119.9	2014-10-01	NA	600	NA	NA	0.56	0.12
LS6	21.25	121.25	2014-10-01	NA	0.5	NA	NA	0.94	0.13
LS6	21.25	121.25	2014-10-01	NA	150	NA	NA	1.41	0.16
LS6	21.25	121.25	2014-10-01	NA	600	NA	NA	0.53	0.13
LS7	21.25	122.25	2014-10-01	NA	0.5	NA	NA	0.9	0.12
LS7	21.25	122.25	2014-10-01	NA	150	NA	NA	1.14	0.14
LS7	21.25	122.25	2014-10-01	NA	600	NA	NA	0.76	0.11
LS9	20.12	122.25	2014-10-01	NA	0.5	NA	NA	0.92	0.12
LS9	20.12	122.25	2014-10-01	NA	150	NA	NA	1.38	0.14
LS9	20.12	122.25	2014-10-01	NA	600	NA	NA	0.7	0.12
LS10	18.9	122.32	2014-10-01	NA	0.5	NA	NA	1.03	0.14
LS10	18.9	122.32	2014-10-01	NA	150	NA	NA	1.69	0.19
LS10	18.9	122.32	2014-10-01	NA	600	NA	NA	0.52	0.06
LS11	19.95	121.95	2014-10-01	NA	0.5	NA	NA	1.04	0.12
LS11	19.95	121.95	2014-10-01	NA	150	NA	NA	1.63	0.19
LS11	19.95	121.95	2014-10-01	NA	600	NA	NA	0.7	0.08
LS12	19.95	121	2014-10-01	NA	0.5	NA	NA	0.9	0.08
LS12	19.95	121	2014-10-01	NA	150	NA	NA	2.17	0.23
LS12	19.95	121	2014-10-01	NA	600	NA	NA	0.59	0.12
LS13	19.95	119.9	2014-10-01	NA	0.5	NA	NA	0.76	0.11
LS13	19.95	119.9	2014-10-01	NA	150	NA	NA	1.52	0.15
LS13	19.95	119.9	2014-10-01	NA	600	NA	NA	0.49	0.07
LS14	18.95	119.9	2014-10-01	NA	0.5	NA	NA	0.93	0.11
LS14	18.95	119.9	2014-10-01	NA	150	NA	NA	1.29	0.15
LS14	18.95	119.9	2014-10-01	NA	600	NA	NA	0.38	0.06
LS15	19.8	117.9	2014-10-01	NA	0.5	NA	NA	0.93	0.12
LS15	19.8	117.9	2014-10-01	NA	150	NA	NA	1.94	0.17
LS15	19.8	117.9	2014-10-01	NA	600	NA	NA	0.53	0.09
PA11	15.433	115.333	1997-02-11	4234	0.5	NA	33.02	1.77	0.06	Yamada et al., 2006a
PA11	15.433	115.333	1997-02-12	4234	98	19.47	34.563	1.79	0.05
PA11	15.433	115.333	1997-02-12	4234	194	14.6	34.566	1.66	0.06
PA11	15.433	115.333	1997-02-12	4234	295	12.13	34.485	1.61	0.06
PA11	15.433	115.333	1997-02-12	4234	392	10.27	34.435	1.3	0.05
PA11	15.433	115.333	1997-02-12	4234	497	8.766	34.424	1	0.04
PA11	15.433	115.333	1997-02-12	4234	735	6.243	34.457	0.51	0.09
PA11	15.433	115.333	1997-02-11	4234	1000	4.394	34.534	0.24	0.03
PA11	15.433	115.333	1997-02-11	4234	1212	3.57	34.569	0.08	0.02
PAS24	5.249	106.711	1997-02-09	NA	0.5	27.26	33.2	1.8	0.05	Yamada et al., 2006b
PAS25	10.706	111.3	1997-02-10	NA	0.5	27.32	32.81	1.71	0.05
PAS26	15.377	115.279	1997-02-11	NA	0.5	27.09	32.92	1.64	0.06
A1	31.6	122.41	2011-5-11~6-5	24	0.5	17.1	29.9	0.95	0.05	Zhao et al., 2018
A2	31.65	122.65	2011-5-11~6-5	34	0.5	18.1	32.1	0.81	0.09
A4	31.83	123.6	2011-5-11~6-5	40	0.5	16.1	31.3	0.91	0.06
A6	32.02	124.75	2011-5-11~6-5	45	0.5	14.9	32.5	1	0.08
B0	31.04	122.39	2011-5-11~6-5	13	0.5	19.1	24.2	0.95	0.07
B1	31.13	122.43	2011-5-11~6-5	14	0.5	19.1	24.6	0.9	0.1
B1	31.13	122.43	2011-5-11~6-5	14	12	18	29.1	0.93	0.07
B3	31.23	122.78	2011-5-11~6-5	50	0.5	18.1	31.6	0.89	0.08
B5	31.16	124	2011-5-11~6-5	50	0.5	16.8	32.1	0.82	0.07
BJ	31.06	125.55	2011-5-11~6-5	65	0.5	16.4	33.2	0.93	0.07
C0	30.9	122.35	2011-5-11~6-5	15	0.5	18.7	27.1	0.78	0.08
C1	30.77	122.56	2011-5-11~6-5	19	0.5	18.3	29.9	0.95	0.09
C2	30.6	122.83	2011-5-11~6-5	40	0.5	18	31.5	0.86	0.09
C2	30.6	122.83	2011-5-11~6-5	40	36	16.9	33.7	1.24	0.14
C4	30.14	123.66	2011-5-11~6-5	67	0.5	20.9	30.5	0.67	0.05
C5	29.75	124.33	2011-5-11~6-5	76	0.5	21.7	31.5	0.87	0.08
C5	29.75	124.33	2011-5-11~6-5	76	34	17.3	34	0.85	0.05
C5	29.75	124.33	2011-5-11~6-5	76	50	17.2	34	0.9	0.11
C5	29.75	124.33	2011-5-11~6-5	76	76	17.2	34	1.27	0.1
C7	29.02	125.57	2011-5-11~6-5	105	0.5	21	33.5	0.77	0.09
C7	29.02	125.57	2011-5-11~6-5	105	28	18.1	34.1	1.08	0.11
C7	29.02	125.57	2011-5-11~6-5	105	45	18	34.5	1	0.08
C7	29.02	125.57	2011-5-11~6-5	105	70	17.5	34.5	1.22	0.08
C9	28.4	126.61	2011-5-11~6-5	159	0.5	23.6	33.8	0.7	0.02
CJ	28.13	127.05	2011-5-11~6-5	1027	0.5	26.2	34.4	0.82	0.07
CJ	28.13	127.05	2011-5-11~6-5	1027	30	24.5	34.7	0.86	0.1
CJ	28.13	127.05	2011-5-11~6-5	1027	50	24.6	34.8	1.35	0.12
CJ	28.13	127.05	2011-5-11~6-5	1027	100	23.8	34.8	1.09	0.11
CJ	28.13	127.05	2011-5-11~6-5	1027	280	14	34.5	1.51	0.08
CJ	28.13	127.05	2011-5-11~6-5	1027	1000	4.5	34.4	0.79	0.07
D1	29.25	122.25	2011-5-11~6-5	17	0.5	18.1	31.7	0.91	0.05
D2	29.18	122.41	2011-5-11~6-5	39	0.5	19.7	30.6	0.95	0.06
D3	28.98	122.77	2011-5-11~6-5	63	0.5	21.5	33.3	0.9	0.07
D5	28.36	123.87	2011-5-11~6-5	80	0.5	23.3	34.2	0.88	0.07
D5	28.36	123.87	2011-5-11~6-5	80	36	21.7	34.3	0.99	0.08
D5	28.36	123.87	2011-5-11~6-5	80	50	21.2	34.3	1.07	0.11
D5	28.36	123.87	2011-5-11~6-5	80	76	19	34.5	1.09	0.12
D7	27.64	125.05	2011-5-11~6-5	102	0.5	22.5	33.6	0.77	0.05
D9	26.97	126.12	2011-5-11~6-5	1507	0.5	25	34.6	0.82	0.07
D9	26.97	126.12	2011-5-11~6-5	1507	30	24.9	34.6	1.12	0.14
D9	26.97	126.12	2011-5-11~6-5	1507	50	24.9	34.6	0.96	0.06
D9	26.97	126.12	2011-5-11~6-5	1507	160	21.8	34.7	0.8	0.08
D9	26.97	126.12	2011-5-11~6-5	1507	400	10.5	34.3	1.18	0.06
D9	26.97	126.12	2011-5-11~6-5	1507	1000	4.4	34.4	0.29	0.04
DC	27.47	126.61	2011-5-11~6-5	1588	0.5	25.4	34.5	0.91	0.08
E1	28.21	121.8	2011-5-11~6-5	23	0.5	17.2	32.2	0.67	0.06
E3	27.79	122.48	2011-5-11~6-5	85	0.5	23.6	34.2	0.95	0.09
E5	27.07	123.62	2011-5-11~6-5	116	0.5	22.9	34.3	0.96	0.06
E7	26.47	124.51	2011-5-11~6-5	153	0.5	24.5	34.2	0.92	0.08
ED	26.67	125.34	2011-5-11~6-5	1066	0.5	26	34.4	0.92	0.07
F1	27.26	120.81	2011-5-11~6-5	25	0.5	18.4	29.8	0.54	0.08
F2	27.08	121.04	2011-5-11~6-5	46	0.5	20.7	32.4	0.82	0.03
F3	26.86	121.35	2011-5-11~6-5	70	0.5	22	34.1	0.86	0.05
F5	26.32	122.07	2011-5-11~6-5	106	0.5	22.9	34.2	0.95	0.12
F7	25.84	122.7	2011-5-11~6-5	111	0.5	25.8	34.1	0.82	0.03
FE1	27.45	121.21	2011-5-11~6-5	30	0.5	18.9	31.2	0.77	0.09
FE2	27.86	121.53	2011-5-11~6-5	30	0.5	18.1	30.5	0.71	0.04
G2	26.27	120.57	2011-5-11~6-5	67	0.5	20.9	33.6	0.89	0.07
G4	25.74	121.25	2011-5-11~6-5	80	0.5	24.3	34.2	0.95	0.09
G7	25.55	122.52	2011-5-11~6-5	310	0.5	22.9	34	0.85	0.09
G8	25.48	122.7	2011-5-11~6-5	1325	0.5	26.2	34.6	0.94	0.08
G8	25.48	122.7	2011-5-11~6-5	1325	50	25.6	34.8	0.75	0.07
G8	25.48	122.7	2011-5-11~6-5	1325	200	17.5	34.5	0.94	0.06
G8	25.48	122.7	2011-5-11~6-5	1325	400	11.3	34.4	0.92	0.1
G8	25.48	122.7	2011-5-11~6-5	1325	870	5.1	34.4	0.63	0.08
J2	30.07	126.05	2011-5-11~6-5	81	0.5	18.4	32.4	0.97	0.08
J3	29.4	126.41	2011-5-11~6-5	100	0.5	22	34.2	1.05	0.07
J5	28.53	126.95	2011-5-11~6-5	322	0.5	22.7	33.9	1.12	0.09
L1	31.74	122.47	2011-5-11~6-5	26	0.5	17.4	31.6	0.97	0.05
M1	32.72	122.35	2011-5-11~6-5	25	0.5	15.6	24.6	1.01	0.08
M2	32.76	122.51	2011-5-11~6-5	28	0.5	15.4	31.8	1.09	0.08
M5	32.95	123.12	2011-5-11~6-5	32	0.5	15.4	31.7	0.8	0.07
M7	33.13	123.95	2011-5-11~6-5	56	0.5	14.8	32.1	0.83	0.07
N1	32	122.28	2011-5-11~6-5	21	0.5	17	31.4	0.61	0.03
N2	32.04	122.5	2011-5-11~6-5	28	0.5	16.6	31.6	1.09	0.09
N4	32.28	123.32	2011-5-11~6-5	39	0.5	16	31.2	0.92	0.07
N6	32.61	124.42	2011-5-11~6-5	49	0.5	15.7	31.9	0.94	0.05
T1	25.38	120.05	2011-5-11~6-5	60	0.5	22.5	34	0.85	0.08
T2	25.3	120.27	2011-5-11~6-5	58	0.5	22.2	33.9	0.82	0.07
T3	25.21	120.5	2011-5-11~6-5	78	0.5	23.4	34.1	0.98	0.07

## Sheet: 2-Table S2
Table S2 Sampling information and 137Cs activities in sediment of the China Seas
Station	Lat.	Long.	Sampling date	water depth	Layer	Dry bulk density	clay (%)	sand (%)	silt (%)	Mean grain size (μm)	137Cs activity (Bq kg-1)		References
	(°N)	(°E)	(yyyy-m-d)	(m)	(cm)	(g cm-3)					average	sd
S0-2	31.82	122.68	2007-05-07	34	0-1	1.06	19.8	42.9	37.3	26.69	0.69	0.2	Du et al., 2010
S0-3	31.5	123.2	2007-05-07	35	0-1	1.39	2.3	94.3	3.4	268.7	0.41	0.13
S0-4	31.3	123.99	2007-05-08	54	0-1	1.37	21.9	43.6	34.5	23.46	0.42	0.23
S1-1	31.18	122.49	2007-05-08	19	0-1	0.97	33.2	1.1	65.8	7.29	1.68	0.29
S1-2	31.15	122.65	2007-05-08	29	0-1	0.94	33.9	0	66.1	7.02	1.42	0.32
S1-3	30.98	122.96	2007-05-08	47	0-1	1.13	37.1	0	62.9	5.93	0.4	0.24
S1-4	30.86	123.27	2007-05-08	60	0-1	1.11	10.6	73.4	15.9	141.3	0.41	0.24
S1-5	30.72	123.63	2007-05-08	60	0-1	1.2	6.6	81	12.4	141.9	0.42	0.14
S1-6	30.56	124.04	2007-05-08	55	0-1	1.2	8.8	78.5	12.6	146.8	0.35	0.14
S2-1	30.32	122.34	2007-05-09	12	0-1	1.09	28.5	7.52	64	10.13	1.04	0.2
S2-2	30.29	122.8	2007-05-10	19	0-1	0.99	30.6	0.9	68.5	8.85	1.76	0.28
S2-3	30.06	122.8	2007-05-10	44	0-1	0.81	36.7	0	63.3	6.11	2.07	0.22
S2-5	29.8	123.58	2007-05-10	62	0-1	1.2	11.1	74.9	14	195.8	0.53	0.23
S2-6	29.65	123.95	2007-05-10	59	0-1	1.32	15.2	67	17.8	169.5	0.29	0.23
S3-1	29.49	122.25	2007-05-11	13	0-1	1.13	34.7	0	65.2	6.9	1.94	0.21
S3-3	29.19	122.82	2007-05-11	60	0-1	1.08	44.7	0	55.3	4.58	1.06	0.18
S3-5	28.88	123.52	2007-05-11	79	0-1	0.87	46.4	0	53.7	4.33	1.2	0.2
S4-1	28.71	121.99	2007-05-11	15	0-1	1.01	36.8	0	63.2	6.1	2.04	0.27
S4-3	28.34	122.58	2007-05-12	71	0-1	1.24	43.4	0	56.6	4.74	1.55	0.26
S4-4	28.12	122.93	2007-05-12	82	0-1	0.84	9.8	74.9	15.3	165.6	0.48	0.17
S5-1	28.03	122.51	2007-05-12	17	0-1	0.69	37.9	0	62.1	5.85	1.97	0.27
S5-2	27.85	121.79	2007-05-13	44	0-1	1.34	39.6	0	60.3	5.38	2.06	0.33
S5-4	27.49	122.41	2007-05-13	90	0-1	0.87	9.7	75.1	15.3	192.1	0.82	0.23
S6-1	27.5	120.89	2007-05-14	16	0-1	0.87	35.4	0	64.6	6.47	2.54	0.32
S6-2	27.26	121.21	2007-05-13	38	0-1	0.83	37.3	0	62.7	5.92	2.14	0.29
S6-3	27.08	121.48	2007-05-13	65	0-1	1.06	33	1.4	65.6	7.04	1.16	0.2
S6-4	26.85	121.76	2007-05-13	89	0-1	1.39	29.4	4.7	65.9	8.42	0.77	0.29
CB-7-2	25.778	125.373	1987-05-28	2170	0-2	NA	NA	NA	NA	NA	0.21	0.11	Nagaya and Nakamura, 1992
CB23	30.51	123.5	1987-05-31	57	0-2	NA	NA	NA	NA	NA	1.19	0.11
CB17	28.5	123.5	1987-05-31	71	0-2	NA	NA	NA	NA	NA	0.36	0.11
CB34	33	123.5	1987-06-01	37	0-2	NA	NA	NA	NA	NA	1.16	0.11
CB35	33.5	123.5	1987-06-01	64	0-2	NA	NA	NA	NA	NA	3.64	0.29
CB41	35	122	1987-06-01	52	0-2	NA	NA	NA	NA	NA	1.68	0.13
200901	39.198	117.967	2009	1.5	0-4	NA	NA	NA	NA	NA	1.21	0.56	Zhuang et al., 2019
200902	39.148	118.047	2009	2.3	0-4	NA	NA	NA	NA	NA	1.17	0.77
200903	39.155	117.909	2009	1.6	0-4	NA	NA	NA	NA	NA	0.95	0.71
200904	39.109	117.987	2009	2.4	0-4	NA	NA	NA	NA	NA	1.03	0.64
200905	39.103	117.849	2009	1.4	0-4	NA	NA	NA	NA	NA	1.1	0.54
200906	39.076	117.861	2009	1.5	0-4	NA	NA	NA	NA	NA	0.77	0.51
200907	38.983	117.861	2009	1.7	0-4	NA	NA	NA	NA	NA	0.65	0.66
200908	38.888	117.801	2009	2	0-4	NA	NA	NA	NA	NA	0.57	0.58
200909	38.535	117.663	2009	1.2	0-4	NA	NA	NA	NA	NA	1.77	0.58
200910	38.789	117.76	2009	2.2	0-4	NA	NA	NA	NA	NA	2.73	0.6
200911	38.789	117.68	2009	0.8	0-4	NA	NA	NA	NA	NA	1.4	1.34
200912	38.596	117.663	2009	0.6	0-4	NA	NA	NA	NA	NA	4.42	2.93
200913	38.596	117.76	2009	1.4	0-4	NA	NA	NA	NA	NA	3.02	0.72
200914	38.483	117.663	2009	0.8	0-4	NA	NA	NA	NA	NA	3.75	0.76
200915	38.483	117.76	2009	0.3	0-4	NA	NA	NA	NA	NA	4.46	0.78
200916	38.692	117.663	2009	0.7	0-4	NA	NA	NA	NA	NA	5.55	0.65
200917	38.614	117.701	2009	1.1	0-4	NA	NA	NA	NA	NA	4.84	0.63
200918	38.692	117.76	2009	1.6	0-4	NA	NA	NA	NA	NA	5.1	0.5
200919	38.542	117.701	2009	0.4	0-4	NA	NA	NA	NA	NA	4.21	0.56
201023	39.069	117.985	2010	3.5	0-4	NA	NA	NA	NA	NA	1.51	0.71
201024	39.044	118.086	2010	7.4	0-4	NA	NA	NA	NA	NA	2.78	0.67
201025	39.024	118.082	2010	6.8	0-4	NA	NA	NA	NA	NA	1.7	0.68
201026	38.991	117.985	2010	8.1	0-4	NA	NA	NA	NA	NA	0.13	0.4
201030	38.789	117.902	2010	7.9	0-4	NA	NA	NA	NA	NA	1.5	0.52
201031	38.789	118.083	2010	12.5	0-4	NA	NA	NA	NA	NA	3.28	0.69
201032	38.596	117.902	2010	7.5	0-4	NA	NA	NA	NA	NA	2.73	0.76
201033	38.596	118.083	2010	11.6	0-4	NA	NA	NA	NA	NA	3.22	0.65
201034	38.414	117.902	2010	1.9	0-4	NA	NA	NA	NA	NA	1.63	0.6
201035	38.414	118.083	2010	5.6	0-4	NA	NA	NA	NA	NA	4.05	0.75
E501	18.85	110.68	2008-08-08	90	0-1	NA	44.2	0	55.8	7.88	0.4	0.16	Huang et al., 2013
E502	18.78	110.85	2008-08-08	92	0-1	NA	38.1	0	61.9	7.52	0.56	0.13
E503	18.71	111.05	2008-08-08	139	0-1	NA	33.4	0	66.6	7.32	0.34	0.18
E504	18.63	111.24	2008-08-08	163	0-1	NA	21.3	1.2	77.5	6.51	0.36	0.15
E505	18.56	111.43	2008-08-08	200	0-1	NA	28.5	0	71.5	7.04	0.48	0.12
E506	18.69	111.63	2008-08-08	201	0-1	NA	29.6	0	70.4	7.12	0.81	0.18
E508	18.87	111.18	2008-08-08	127	0-1	NA	31.9	0	68.1	7.28	0.6	0.21
E509	18.97	110.94	2008-08-08	101	0-1	NA	41.6	0	58.4	7.77	0.61	0.2
E510	19.04	110.76	2008-08-08	79	0-1	NA	41.6	0	58.4	7.7	0.38	0.15
E512	19.17	111.04	2008-08-08	94	0-1	NA	38.5	0	61.5	7.55	0.25	0.24
E513	19.04	111.3	2008-08-08	131	0-1	NA	31.7	0	68.3	7.24	0.37	0.13
E514	18.92	111.55	2008-08-08	165	0-1	NA	22	1	77.1	6.52	0.55	0.2
E515	18.8	111.8	2008-08-08	205	0-1	NA	35.8	0	64.2	7.35	0.58	0.15
E516	19.03	112.11	2008-08-08	200	0-1	NA	35.9	0	64.1	7.37	0.71	0.15
E517	19.16	111.8	2008-08-08	153	0-1	NA	25.5	0	74.5	6.81	0.23	0.12
E519	19.39	111.19	2008-08-08	90	0-1	NA	11.3	69.6	19.1	3.6	0.24	0.14
E521	19.64	111.27	39668	88	0-1	NA	11.2	70.4	18.4	3.3	0.06	0.21
A1-b	31.61	122.39	2013-08-07	22	0-2	1.18	20.1	8.7	71.2	14.7	0.34	0.24	Zhang et al., 2019
A2-b	31.65	122.65	2013-08-07	34	0-2	1.41	13.7	46.3	40	32	0.77	0.26
A3-b	31.69	122.98	2013-08-07	37	0-2	1.37	12	66.3	21.7	194.9	0.79	0.22
A5-b	31.93	124.26	2013-08-07	41	0-2	1.37	3.4	87.6	8.9	246.8	0.55	0.23
A6-b	32.02	124.75	2013-08-08	45	0-2	1.4	23.4	33	43.6	13.3	1.02	0.26
A7-b	32.15	125.61	2013-08-10	77	0-2	1.26	36.3	0.8	62.9	5.1	1.08	0.36
A8-b	32.4	127.02	2013-08-10	120	0-2	1.17	36.4	0.8	62.8	5	0.47	0.21
B1-b	31.27	122.45	2013-08-07	18	0-2	1.1	27.2	7.8	65	10	2.9	0.45
B3-b	31.19	123.33	2013-08-12	42	0-2	1.28	10	69.8	20.2	125.9	0.63	0.25
B5-b	31.12	124.66	2013-08-11	55	0-2	1.29	24.9	20.3	54.8	11	1.41	0.27
B6-b	31.03	125.77	2013-08-11	62	0-2	1.23	15.6	50.3	34.1	35	0.78	0.31
B7-b	30.94	127.03	2013-08-11	103	0-2	1.13	26.1	20.5	53.4	15	0.59	0.24
B8-b	30.09	126.89	2013-08-18	99	0-2	1.13	12.1	66.9	21	178.5	0.94	0.27
O1-b	31.01	122.23	2013-08-15	11	0-2	1.09	26.3	20.8	52.9	15.7	1.47	0.33
C1-b	30.9	122.35	2013-08-15	13	0-2	1.12	33.2	1.6	65.2	6.7	2.2	0.39
C2-b	30.77	122.56	2013-08-15	19	0-2	1.16	32.4	4.8	62.8	8.7	1.8	0.31
C4-b	30.41	123.18	2013-08-15	61	0-2	1.22	13.1	66.7	20.2	125	1.14	0.25
C5-b	30.12	123.65	2013-08-16	67	0-2	1.17	16.1	63.5	20.4	42	1	0.18
C6-b	29.73	124.36	2013-08-16	74	0-2	1.14	14.7	63.5	21.9	130.6	0.54	0.17
C7-b	29.4	124.93	2013-08-16	79	0-2	1.11	9.8	76.6	13.6	217.9	0.67	0.27
C8-b	28.97	125.66	2013-08-16	109	0-2	1.13	11.5	72	16.6	193.8	0.88	0.27
C9-b	28.6	126.37	2013-08-17	120	0-2	1.19	13.8	69.4	16.8	165.9	0.42	0.24
C10-b	28.31	126.78	2013-08-17	238	0-2	1.01	21.5	40.9	37.5	23	1.63	0.28
C11-b	28.25	126.88	2013-08-17	359	0-2	1.23	16.7	62.3	21	106.7	0.81	0.22
C12-b	28.07	127.02	2013-08-19	998	0-2	0.8	36.5	0.2	63.3	5.4	0.9	0.43
D1	29.25	122.25	2013-08-25	15	0-2	0.98	38.2	0	61.8	5	2.85	0.48
D2-b	29.15	122.49	2013-08-25	46	0-2	1.05	29.4	1.2	69.4	7.5	2.5	0.31
D3-b	29.07	122.63	2013-08-25	55	0-2	1.01	36.3	0.7	63	5.3	2.29	0.4
D5-b	28.36	123.87	2013-08-24	80	0-2	1.11	12.1	70.3	17.6	182.6	0.52	0.26
D10-b	26.9	126.12	2013-08-23	1440	0-2	0.84	31.9	3.1	65	6.4	0.64	0.34
D12-b	26.7	125.51	2013-08-24	558	0-2	0.85	33.2	6.8	60	6.8	2.38	0.45
E1	28.21	121.8	2013-08-25	22	0-2	0.96	35.8	0.2	64	5.6	2.62	0.28
E2-b	28.05	122.08	2013-08-26	58	0-2	0.92	13.1	45.9	41	47.4	2.33	0.35
E3-b	27.8	122.46	2013-08-26	80	0-2	1.15	16.4	54.5	29.1	80.1	0.74	0.2
E6-b	26.79	124.07	2013-08-26	122	0-2	1.04	4.3	89	6.7	233.6	0.4	0.16
F1	26.95	120.57	2013-08-28	26	0-2	0.97	34	0.2	65.9	5.4	2.47	0.36
F2-b	26.83	120.73	2013-08-28	42	0-2	1.01	32.5	0.5	66.9	6.6	4.5	0.35
F3-b	26.73	120.87	2013-08-28	55	0-2	1.04	33.4	0.9	65.7	6.2	1.95	0.38
F4-b	26.54	121.16	2013-08-28	73	0-2	1.14	23.3	11.9	64.8	11	1.08	0.28
F5-b	26.26	121.55	2013-08-28	76	0-2	1.27	13.9	66.1	20.1	93.4	0.28	0.22
F8	25.53	122.6	2013-08-27	619	0-2	0.96	17.1	22.8	60.1	35.5	0.26	0.2
M0-b	32.66	122.12	2013-08-09	20	0-2	1.28	15.9	32.8	51.2	29.5	0.64	0.24
M1-b	32.72	122.35	2013-08-09	23	0-2	1.33	19.3	37.9	42.9	21	0.81	0.21
M2-b	32.76	122.5	2013-08-09	26	0-2	1.29	20.6	16.5	62.9	17.4	1.25	0.33
M3-b	32.85	122.81	2013-08-09	33	0-2	1.33	18.9	38.9	42.2	26	1.23	0.28
M5-b	32.95	123.12	2013-08-09	34	0-2	1.08	19.4	45.3	35.3	26.2	1.15	0.34
M6-b	33.1	123.56	2013-08-09	36	0-2	1.09	24.4	10.9	64.7	12	1.84	0.34
M7	33.23	124.03	2013-08-09	66	0-2	1.08	26.5	8.4	65.1	9.8	1.4	0.37
N2-b	32.04	122.51	2013-08-08	28	0-2	1.42	7.4	72	20.7	179.6	0.63	0.19
N3-b	32.17	122.95	2013-08-08	37	0-2	1.4	8.1	75.6	16.2	196.2	0.8	0.22
N4-b	32.28	123.35	2013-08-08	37	0-2	1.4	3.3	89.7	7	251.3	0.43	0.17
N5-b	32.44	123.84	2013-08-08	40	0-2	1.39	12.8	68.7	18.5	76	1.2	0.22
A7	32	124.33	2014-05-03	42	0-2	1.1	14.4	55.7	30	136.3	1.87	0.32
B01	36.26	123.23	2014-05-08	71	0-2	1.13	48.6	0.5	50.9	4.1	4.04	0.56
B02	36.47	122.96	2014-05-08	58	0-2	1.15	34.3	1.2	64.5	6.1	1.88	0.56
B06	37	122.87	2014-05-09	27	0-2	1.28	16.3	15.3	68.4	27.3	0.67	0.2
B07	37	123.16	2014-05-10	47	0-2	1.28	17	10.6	72.4	19.2	1.3	0.15
B09	36.99	123.73	2014-05-10	74	0-2	1.31	14.1	52.4	33.5	68	1.06	0.38
B13	37.91	123.06	2014-05-17	58	0-2	1.33	10.3	53.1	36.6	84.1	0.55	0.35
B14	38.13	123.24	2014-05-17	63	0-2	1.33	8.2	65.9	25.9	84.1	0.65	0.33
B15	38.43	123.48	2014-05-17	61	0-2	1.37	5	83.9	11.1	156.6	0.97	0.67
B21	38.74	122.99	2014-05-17	52	0-2	1.19	18.1	10.8	71.1	26.1	0.99	0.11
B25	37.69	122.46	2014-05-16	34	0-2	1.23	14.1	19.9	65.9	31.2	0.99	0.11
B26	37.7	122.21	2014-05-16	20	0-2	1.39	9.8	27.7	62.5	43.4	1.11	0.36
B27	37.95	121.99	2014-05-16	44	0-2	1.09	19.1	8.3	72.6	14.3	2.43	0.27
B28	38.21	121.99	2014-05-16	52	0-2	1.27	12.1	24.2	63.7	39.5	0.9	0.49
B29	38.49	122	2014-05-16	49	0-2	1.33	12	54	34	72.1	1.61	0.57
B30	38.73	122.09	2014-05-16	48	0-2	1.3	11.3	53.5	35.2	82.1	1.28	0.41
B31	38.67	121.66	2014-05-15	52	0-2	1.37	7.1	75.2	17.7	143.6	1.12	0.1
B34	38.26	121.27	2014-05-15	34	0-2	1.41	11.7	62.5	25.8	98.2	0.56	0.09
B35	38.1	121.22	2014-05-15	24	0-2	1.38	10.6	46.4	42.9	58.2	0.73	0.1
B36	37.91	121.15	2014-05-15	19	0-2	1.28	15.8	16.9	67.3	28.4	0.73	0.109
B42	38.33	119.78	2014-05-15	24	0-2	1.18	13.2	26.2	60.7	33.8	1.76	0.71
B43	38.32	119.44	2014-05-15	23	0-2	1.1	17.3	10.7	72	17.8	1.68	0.2
B44	38.31	119.2	2014-05-15	22	0-2	1.23	26.3	4.7	69	9.8	1.6	0.19
B45	38.4	119	2014-05-14	19	0-2	1.1	23.8	4.3	72	10.5	2.21	0.28
B46	38.5	118.98	2014-05-14	22	0-2	1.26	20.4	8.2	71.4	13	0.94	0.11
B47	38.67	118.96	2014-05-14	22	0-2	1.36	22.1	8.6	69.3	11.7	1.62	0.51
B48	38.83	118.96	2014-05-14	25	0-2	1.68	11.3	68.2	20.5	208.3	0.63	0.08
B49	38.99	118.96	2014-05-14	17	0-2	1.48	9.8	73.7	16.5	248.9	1.08	0.12
B51	39.18	120.07	2014-05-14	22	0-2	1.53	17.4	41.5	41	46	2.4	0.7
B53	39.06	120.61	2014-05-14	30	0-2	1.35	12.6	52.3	35.1	68.8	1.38	0.19
B54	38.99	120.81	2014-05-14	39	0-2	1.54	9.4	71.8	18.8	174.9	0.67	0.54
B55	39.28	120.88	2014-05-13	26	0-2	1.38	11.1	54.8	34.1	82.1	1.94	0.26
B56	39.54	120.88	2014-05-13	30	0-2	1.42	12	51.8	36.3	63.1	1.21	0.29
B57	39.63	120.61	2014-05-13	23	0-2	1.22	18.7	32.8	48.5	24.7	1.34	0.34
B59	39.32	120.23	2014-05-13	23	0-2	1.37	17.3	20.4	62.4	20.3	1.61	0.4
B60	39.04	119.88	2014-05-13	22	0-2	1.28	18.1	19	62.9	17.3	3.23	0.86
B61	38.86	119.67	2014-05-13	24	0-2	1.25	16.3	21.6	62.1	21.8	3.82	0.89
B62	38.64	119.38	2014-05-13	24	0-2	1.16	30.9	5.6	63.4	7.7	0.52	1.18
B63	38.47	119.16	2014-05-12	23	0-2	1.3	23	7.6	69.5	10.9	2.19	0.43
B65	38.14	119.12	2014-05-12	18	0-2	1.39	11.1	17.8	71.1	34.6	2.03	1.06
B66	38.04	119.18	2014-05-12	12	0-2	1.32	13.7	13.6	72.7	25.5	1.22	0.44
B67	37.91	119.25	2014-05-12	12	0-2	1.26	23.8	2.4	73.8	10.2	1.38	0.38
B68	37.75	119.4	2014-05-12	13	0-2	1.3	20.4	7.2	72.4	16.1	2.18	0.48
B69	37.75	119.65	2014-05-12	15	0-2	1.25	12	18	70	30.9	1.41	0.38
B70	37.75	119.94	2014-05-12	15	0-2	1.29	14.9	15	70.1	25.6	0.46	0.41
B71	37.75	120.13	2014-05-12	15	0-2	1.19	10.1	27.2	62.7	41	0.86	0.85
H01	35.99	121	2014-04-28	20	0-2	1.27	16.6	40.1	43.4	48.2	1.07	0.13
H02	35.99	121.32	2014-04-28	36	0-2	1.22	18	32.3	49.7	41.3	0.89	0.46
H03	35.99	121.66	2014-04-28	36	0-2	1.29	13.3	51.7	35	65	0.81	0.11
H04	35.99	121.98	2014-04-28	43	0-2	1.25	20.1	21.9	58	16.5	2.04	0.24
H05	35.99	122.32	2014-04-28	50	0-2	1.16	33.8	1.6	64.6	6.3	2.75	0.26
H06	35.99	122.62	2014-04-28	65	0-2	1.15	30.5	14.5	55	8.4	2.9	0.26
H07	36	123	2014-04-28	79	0-2	1.16	33.4	4.7	62	6.4	2.9	74
H08	35.99	123.5	2014-04-29	72	0-2	1.15	35.1	1.4	63.5	6	2.47	0.28
H12	35	122.99	2014-04-29	72	0-2	1.16	26.2	19.2	54.6	9.7	0.68	0.22
H13	35	122.67	2014-04-29	68	0-2	1.26	22.8	12	65.2	10	2.92	0.87
H14	34.99	122.34	2014-04-29	64	0-2	1.16	28.3	6.6	65.1	8.2	2.08	0.23
H15	34.99	121.99	2014-04-29	56	0-2	1.17	17.4	34.3	48.3	38.7	1.2	0.15
H16	35	121.65	2014-04-30	45	0-2	1.34	8.4	73	18.6	101.9	0.71	0.19
H17	35	121.32	2014-04-30	32	0-2	1.39	4.4	88.1	7.5	167.4	0.73	0.08
H18	35	121	2014-04-30	36	0-2	1.34	17.1	27.1	55.8	23.8	1	0.24
H23	34	122.65	2014-05-01	50	0-2	1.23	28.6	7.2	64.2	7.5	1.23	0.13
H24	33.99	123.07	2014-05-01	67	0-2	1.24	33.4	18.2	48.4	6.8	1.48	0.23
H25	34	123.58	2014-05-01	70	0-2	1.26	10.7	37.3	52	45.6	2.34	0.41
H26	34	124	2014-05-02	77	0-2	1.25	19.7	52.1	28.2	93	2.37	0.43
H27	32.99	124.5	2014-05-02	62	0-2	1.33	25.3	13.3	61.4	9.7	0.69	0.08
H28	32.99	124	2014-05-02	50	0-2	1.32	19.2	45.9	34.9	26.9	1.34	0.71
H29	32.99	123.5	2014-05-02	34	0-2	1.34	19.1	36.7	44.2	19.7	1.15	0.27
H30	33	123	2014-05-03	33	0-2	1.31	13.1	22.8	64.1	30	1.24	0.12
H31	33	122.67	2014-05-03	29	0-2	1.35	10.5	62.1	27.4	144	0.89	0.2
H37	32	123.49	2014-05-03	37	0-2	1.36	10.9	71.6	17.5	195.2	0.48	0.08
H40	32	124.99	2014-05-03	47	0-2	1.39	13.1	63.3	23.6	167.1	0.5	0.07
HS1	35.5	123.5	2014-05-04	72	0-2	1.24	42.2	1.1	56.8	5.1	2.09	0.11
HS2	35.5	122.98	2014-05-04	68	0-2	1.21	33.4	6.9	59.7	6.7	4.42	0.69
HS5	35.5	122	2014-05-04	39	0-2	1.33	12.6	62.6	24.8	82.2	0.63	0.23

## Sheet: 3-Table S3
Table S3 137Cs inventory of the water column in the China Seas
Sea zone	Surface area	Station	Lat.	Long.	137Cs inventory (Bq m-2)	Mean value of 137Cs inventory (Bq m-2)		Total 137Cs inventory (×1014 Bq)		References
	(×105 km2)		(°N)	(°E)		average	sd	average	sd
South China Sea shelf	10	LS1	22	116	48.6	265.6	191.9	2.65	1.92	Yamada et al., 2006a; Zhou et al., 2018
		LS2	21	116.5	335.5
		LS3	21.25	117.8	412.8
South China Sea Basin	25	LS4	21.8	119.9	949.8	1017.2	134.8	25.4	3.4
		LS5	21.9	119.9	979.4
		LS6	21.25	121.25	870.5
		LS7	21.25	122.25	864.3
		LS9	20.12	122.25	1188.3
		LS10	18.9	122.32	956.9
		LS11	19.95	121.95	1257.2
		LS12	19.95	121	930.3
		LS13	19.95	119.9	1170.1
		LS14	18.95	119.9	1031.9
		LS15	19.8	117.9	887.3
		PA11	15.46	115.33	1120
Bohai Sea	0.77	B39	38.33	120.72	2.04	1.01	0.52	0.0008	0.0004	Hao et al., 2018; Zhang et al., 2019
		B49	39	118.97	0.77
		B50	39.31	119.71	1.14
		B56	39.55	120.89	1.09
		B59	39.33	120.24	0.88
		B61	38.87	119.68	0.88
		B64	38.23	119.03	0.48
		B68	37.77	119.4	0.34
		B72	38	120.3	1.5
Yellow Sea	4	B11	37	124.24	17.47	17.33	13.47	0.069	0.053
		B18	39.23	124.1	6.9
		B30	38.74	122.1	2.6
		H09	36	123.99	23.23
		H26	33.99	124.01	36.45
East China Sea shelf	5.13	A1	31.61	122.61	5.17	27.96	21.81	0.14	0.11	Wu et al., 2013; Zhang et al., 2019
		A3	31.69	122.98	16.89
		A5	31.94	124.25	26.84
		A8	32.4	127.02	9.3
		B1	31.27	122.44	4.69
		B3	31.19	123.33	6.15
		B4	31.16	124.01	13.51
		B5	31.13	124.66	7.58
		B6	31.03	125.77	37.98
		B7	30.94	127.04	10.65
		B8	30.09	126.89	62.25
		C2	30.77	122.56	2.62
		C3	30.59	122.82	16.69
		C4	30.41	123.18	35.73
		C5	30.12	123.65	30.59
		C6	29.73	124.36	37.1
		C7	29.4	124.93	42.87
		D1	29.24	122.25	10.1
		D3	29.08	122.6	37.42
		D4	28.67	123.31	47.03
		D5	28.36	123.87	39.28
		D6	27.96	124.49	86.13
		DH23	28.331	123.006	80.1
		E1	28.2	121.77	13.45
		E3	27.8	122.46	57.88
		E6	26.79	124.07	74.47
		F1	26.95	120.57	11.87
		F3	26.73	120.86	33.16
		F4	26.54	121.16	26.41
		F5	26.26	121.55	45.82
		M1	32.72	122.35	12.06
		M3	32.96	122.8	10.8
		M5	32.95	123.12	13.76
		M6	33.1	123.56	33.97
		M7	33.07	124.03	39.79
		N1	32	122.29	6.07
		N2	32.04	122.51	14.98
		N4	32.28	123.33	14.66
		N6	32.73	124.74	36.9
		O1	31.01	122.23	5.59
East China Sea basin	2.57	C10	28.31	126.77	151.26	490	308.9	1.26	0.79
		C12	28.07	127.02	682.53
		C13	27.77	126.2	188.96
		C14	27.56	126.6	676.59
		D10	26.9	126.12	908.26
		F8	25.53	122.6	332.4
Total 137Cs inventory in the China Seas:								29.5	6.3

## Sheet: 4-Table S4
Table S4 137Cs inventory of the sediment core in the China Seas
Sea zone	Surface area	Station	Lat.	Long.	137Cs inventory (Bq m-2)	Mean value of 137Cs inventory (Bq m-2)		Total 137Cs inventory (×1014 Bq)		References
	(×105 km2)		(°N)	(°E)		average	sd	average	sd
South China Sea shelf	10	A8	21.801	114.199	401.3	207.9	133.8	2.08	1.34	Su and Huh, 2002; Dong et al., 2012; Wu et al., 2014; Zhuang et al., 2019
		A9	22.001	113.999	250.9
		S101	22.247	114.71	213.6
		A5	20.995	114.98	47.9
		A6	21.273	114.733	125.6
South China Sea basin	25	PA11	15.46	115.33	75	75	NA	1.88	NA
Yellow Sea	4.77	S4	39.003	117.707	368.2	1736.3	1125.7	8.28	5.37
		S5	38.623	117.586	626.7
		200901	39.198	117.967	1636.4
		200906	39.076	117.861	2559.4
		200908	38.888	117.801	240.2
		200909	38.535	117.663	3937.4
		200911	38.789	117.68	1373.1
		200912	38.596	117.663	1695
		201023	39.069	117.985	323.6
		201026	38.991	117.985	1295.6
		201030	38.789	117.902	906
		201033	38.596	118.083	1198.6
		201034	38.414	117.902	1707.8
		DP-2f	40.949	121.854	1639.3
		DP-4f	40.908	121.888	1131.7
		LT-2 f	40.966	121.933	2178.5
		LH-4	41.017	121.681	2210.2
		LH-7	40.916	121.727	1938.9
		LH-8	40.943	121.713	3079.7
		LH-10f	40.964	121.702	2411.5
		LH-14f	40.888	121.613	1596.9
		LH-18f	41.031	121.822	2492.2
		Z-3	40.901	121.73	973.6
		Z-8	41.06	121.672	815.5
		Z-9f	40.994	121.694	5071
East China Sea shelf	5.13	CB-17	28.5	123.5	95.1	1031.2	1114	5.29	5.71
		CB-23	30.5	123.53	142.9
		CB-33	32.5	123.5	208.1
		CB-34	33	123.5	254.9
		CB-35	33.5	123.5	129.8
		CB-41	35	122	349.1
		SC07	31	122.45	3731.6
		460-11	26.34	121.49	239.7
		S1	26.4	121.6	259.3
		S3	27.5	121	383.8
		S4	28	122.01	390.7
		S5	28	121.8	767.5
		S6	28	122.19	193.6
		S7	28	123.2	95.7
		S9	28.3	121.8	863.7
		S10	28.3	123	288.1
		S11	28.3	123.5	242
		S12	28.3	124	195.9
		S13	28.3	124.5	126.8
		S14	29	121.9	960
		S15	29	123	1075.2
		S16	29	123.5	671.9
		S17	29	124	195.9
		S18	29	124.5	161.3
		S19	29.5	121.95	1440
		S20	29.5	123.5	480
		S21	29.5	124	287.5
		S22	29.5	124.5	195.9
		S23	29.5	125	159
		S24	30	122.3	960
		S25	30	122.6	691.5
		S26	30	123	576.2
		S27	30	123.5	461
		S28	30	124	386.1
		S29	30	124.5	288.1
		S30	30	125	195.9
		S31	30.1	121.7	3071.2
		S32	30.2	121.75	3081.6
		S33	30.3	121.76	2765.8
		S34	30.4	121.8	3082.7
		S35	30.5	121.82	2477.7
		S36	30.6	121.85	2938.7
		S37	30.7	121.89	2881.1
		S38	30.8	121.91	2695.5
		S39	30.9	121.94	2593
		S40	30.95	121.95	2554.9
		S41	31	121.9	1788.6
		S42	31.1	121.95	1722.9
		S43	32	123.5	480
		S44	32	124	414.9
		S45	32	124.5	380.3
		S46	31.5	123.5	409.1
		S47	31.5	124	368.8
		S48	31.5	124.5	316.9
		S49	31	124	287.5
		S50	31	124.5	211.5
		S51	30.5	124	288.1
		S52	31.76	122.1	3111.6
		S53	31.9	122.2	2823.4
		S54	31.71	122.3	2983.6
East China Sea basin	2.57	460-39	26.24	125.25	47.8	43.9	4	0.11	0.01
		460-40	26.26	125.25	46.1
		S2	27	125.9	43.2
		S8	28	126.2	38.6
Total 137Cs inventory in the China Seas:								17.6	12.4

## Sheet: 5-Table S5
Table S5 Inventory of 137Cs in the soil cores of river drainage basin around the China Seas
Sampling site	Lat. (°N)	Long. (°E)	Sampling date	core depth (cm)	137Cs inventory (Bq m-2)	References
			(yyyy-m-d)
Kunming, Yunnan	25	103.33	1998-01-01	30-60	910	Zhang et al., 2003
Zigui, Hubei	27.63	104.05	1998-01-01	30-60	1420
Weining, Guizhou	26.78	103.92	2012-04-01	25	735	Liang et al., 2014
Guizhou, Guiyang	26.7	106.3	2006-01-01	25	661	Yan et al., 2008
Zunyi, Guiyang	27.75	106	2011-09-01	25	868	Zhang et al., 2014
Chenggong, Yunnan	24.98	102.73	2006-06-01	30	672	Zhang et al., 2009
Fengcheng, Jiangxi	28.12	115.9	2003-07-01	30	1364	Pu et al., 2004
Shenzhen, guangdong	22.54	113.78	2012-08-01	30	727	Zhang et al., 2015a
Shenzhen, guangdong	22.45	113.54	2012-08-01	30	861
Zhanjiang, guangdong	21.32	110.43	2012-08-01	40	973
Guangzhou, guangdong	23.12	113.16	1998-06-01	30-60	1039
nanning, guangxi	22.82	108.25	1998-06-01	30-60	741
Changsha, hunan	28.19	112.96	1998-06-01	30-60	1598
Xiamen, fujian	24.56	118.04	1998-06-01	30-60	2165
Nanping, fujian	29.36	119.05	1998-06-01	30-60	1331
Average (representing the discharge into SCS)					1071 ± 426
Dalian, Liaoning	38.91	121.43	2013-06-01	25	1451	Xu et al., 2015
Chengde, Hebei	41.53	116.17	2002-01-01	30	1271	Zhao et al., 2005
Datong, Shanxi	40.17	113.47	2007-04-01	30	1370	Jiang, 2010
Miyun, Beijing	40.5	116.92	2003-01-01	20	1655	Hua et al., 2006
Dehui, Jilin	44.72	125.87	2004-01-01	30	1546	Fang et al., 2006
Changchun, Jilin	43.88	125.75	2008-10-01	30	2255	Yang et al., 2011
Changchun, Jilin	44.1	125.97	2002-10-01	30	1657	Yan and Yang, 2005
Zhangjiakou, Hebei	41.93	114.53	2005-06-01	30	2730	Zhang et al., 2011
Taibus, Neimegngu	41.9	115.2	2003-09-01	30	2677	Hu et al., 2005
Gonghe, Qinghai	36.08	99.9	2002-06-01	30	1797	Yan and Shi, 2004
Guinan, Qinghai	35.75	100.99	2000-06-01	30	1481	Zhang et al., 2002
Dari, Qinghai	33	99	2005-06-01	30	1764	Wang et al., 2014
Lanzhou, Gansu	35.9	103.87	2008-01-01	30	1283	Jiang, 2010
Tianshui, Gansu	34.77	105.72	2015-01-01	30	1478	Li et al., 2017
Tianshui, Gansu	34.55	106.03	1998-01-01	30-60	1552	Zhang et al., 2003
Weinan, Shaanxi	35.06	109.65	2011-04-01	30	1035	Li et al., 2015
Ansai, Shaanxi	36.9	109.22	1992-09-01	50	1355	Zhang et al., 1998
Baoji, Shaanxi	34.58	106.97	1991-01-01	30	1335	Zhang et al., 1994
Yanan, Shaanxi	35.92	109.58	1988-06-01	25	1223	Zhang et al., 1990
Lvliang, Shanxi	37.77	110.17	1987-06-01	35	1083
Yanan, Shaanxi	37.25	109.67	1993-09-01	50	1364	Zhang et al., 1997
Yanan, Shaanxi	36.7	109.52	2006-06-01	30	1284	Wang et al., 2011
Jiaozuo, Henan	35.17	113.03	2013-06-01	40	1414	Zhang et al., 2015b
Average (representing the discharge into BS)					1568 ± 441
Haean	38.25	128.25	2010-04-01	30-45	1284	Meusburger et al., 2013
Ich'on	37.25	127.5	1984-10-01	30	2157	Menzel et al., 1987
Yesan	36.75	126.83	1984-10-01	30	1468
milyang	35.5	128.67	1984-10-01	30	1009
suweon	37.25	126.83	1984-10-01	30	1523
gongju	36.43	127.03	1994-09-01	NA	1723	Lee et al., 1996
boeun	36.5	127.72	1994-09-01	NA	1376
euiwang	37	127.5	1994-09-01	NA	1790
kanglung	37.98	128.8	1994-09-01	NA	1218
jungsun	37.33	128.67	1994-09-01	NA	1436
yeiju	36.7	127.93	1994-09-01	NA	768
yanggu	38.2	128	1994-09-01	NA	810
Average (representing the discharge into YS)					1380± 404
Maduo, Qinghai	34.46	97.97	2008-06-01	30	1926	Shao et al., 2011
Yushu, Qinghai	32.97	96.32	2008-06-01	30	1632
Chenduo, Qinghai	32.41	97.34	2008-06-01	30	1509
Hanzhong, Shaanxi	32.5	107.83	1998-01-01	30-60	1418
Kaixian, Chongqing	31.07	108.33	1998-01-01	30-60	1161
Nanchong, Sichuan	30.92	106.17	1998-01-01	30-60	1228
Longnan, Gansu	34.26	105.58	2008-11-01	40	1861	Jia et al., 2012
Longnan, Gansu	34.1	105.08	2008-11-01	40	1506
Longnan, Gansu	33.75	105.36	2008-11-01	30	1646
Longnan, Gansu	33.67	105.42	2008-11-01	30	1720
Longnan, Gansu	33.59	105.44	2008-12-01	30	1240
Longnan, Gansu	33.52	105.66	2008-12-01	30	1429
Changshou, Chongqing	29.9	107	1994-01-01	40	1190	Lu and Higgitt., 2000
Nanchong, Sichuan	30.8	106.02	1992-06-01	NA	1208	Li et al., 1995
Dujiangyan, Sichuan	31	103.5	2014-05-01	30	1365	Su et al., 2017
Neijiang, Sihuan	29.58	105.05	2004-05-01	25	1441	Zheng et al., 2007
Ziyang, Sichuan	30.15	104.53	2001-09-01	20	1227	M. Li et al., 2009
Jianyang, Sichuan	30.38	104.93	2002-06-01	NA	1215	Zhang et al., 2006
Zhongxian, Chongqing	30.4	107.85	2004-06-01	NA	993	H. Li et al., 2009
Mianyang, Sichuan	31.2	105.48	1991-01-01	35	1335	Quine et al., 1992
Huanggang, Hubei	30.72	115.47	1991-01-01	40	1016	Li et al., 1993
Tongcheng, Hubei	29.2	113.78	2001-06-01	30	847	Tang et al., 2006
Yingtan, Jiangxi	28.22	116.92	2001-06-01	30	1375
Shaoyang, Hunan	27.31	111.52	2014-01-01	30	1526	Ma et al., 2016
Danjiangkou, Hubei	32.62	111.47	2006-08-01	20	1581	Zhang et al., 2010
Huzhou, Zhejiang	30.63	119.42	2001-01-01	25	1373	Jin et al, 2004
Zhenjiang, Jiangsu	32.07	119.23	2005-06-01	48	1321
Suzhou, Jiangsu	31.08	120.5	2000-06-01	NA	1530	Cao et al., 2001
Yixing, Jiangsu	31.22	119.8	2001-09-01	40	1425	Zhang et al., 2004
Average (representing the discharge into ECS)					1388 ± 245

## Sheet: 6-Table S6
Table S6 Catchment areas and corresponding 137Cs inputs of rivers flowing into the China Seas
Sea zone	River	Catchment area (×104 km2)	137Cs inventory (Bq m-2)	Residence time of 137Cs (yr)	Riverine input (×1010 Bq yr-1)		Total riverine input (×1010 Bq yr-1)
					average	sd
South China Sea	Pearl River	45.2	1071 ± 426	3000	11.86	4.45	16.64 ±6.34
	Hangjiang	3.01	1071 ± 426	2000	1.12	0.44
	Jianjiang	0.95	1071 ± 426	1000	0.71	0.28
	Nandujiang	0.7	1071 ± 426	1000	0.52	0.21
	Moyangjiang	0.61	1071 ± 426	1000	0.45	0.18
	Changhuajiang	0.52	1071 ± 426	1000	0.39	0.15
	Rongjiang	0.47	1071 ± 426	800	0.44	0.17
	Wanquanhe	0.37	1071 ± 426	800	0.34	0.14
	Jiuzhoujiang	0.22	1071 ± 426	800	0.2	0.08
	Huangganghe	0.16	1071 ± 426	800	0.15	0.06
	Lianjiang	0.14	1071 ± 426	800	0.13	0.05
	Nangduhe	0.14	1071 ± 426	800	0.13	0.05
	Luohe	0.13	1071 ± 426	800	0.12	0.05
	Wen/chang/jiaohe	0.09	1071 ± 426	800	0.08	0.03
East China Sea	Yangtze River	180	1369 ± 226	4100	41.66	6.88	50.13 ±8.27
	Minjiang	6.1	1369 ± 226	3000	1.93	0.32
	Qiantangjiang	4.9	1369 ± 226	2000	2.32	0.38
	Oujiang	1.79	1369 ± 226	2000	0.85	0.14
	Jiulongjiang	1.36	1369 ± 226	2000	0.65	0.11
	Caoejiang	0.65	1369 ± 226	1000	0.62	0.1
	Jiaojiang	0.65	1369 ± 226	1000	0.62	0.1
	Jiaoxi	0.56	1369 ± 226	1000	0.53	0.09
	Yongjiang	0.43	1369 ± 226	800	0.51	0.08
	Feiyunhe	0.37	1369 ± 226	800	0.44	0.07
Yellow Sea	Yellow River	75.2	1568 ± 441	3000	19.93	5.61	58.22 ±17.18
	Huaihe	27	1568 ± 441	3000	7.16	2.01
	Haihe	26.5	1568 ± 441	3000	7.02	1.98
	Liaohe	21.9	1568 ± 441	3000	5.81	1.63
	Yalujiang	6.1	1568 ± 441	3000	2.21	0.62
	Luanhe	4.49	1568 ± 441	2000	2.44	0.69
	Dalinghe	2.35	1568 ± 441	2000	1.28	0.36
	Majiahe	1.22	1568 ± 441	2000	0.66	0.19
	Xiaoqinghe	1.05	1568 ± 441	2000	0.57	0.16
	Weihe	0.64	1568 ± 441	1000	0.7	0.2
	Dayanghe	0.62	1568 ± 441	1000	0.67	0.19
	Xiaolinghe	0.55	1568 ± 441	1000	0.6	0.17
	Ziyaxinhe	0.52	1568 ± 441	1000	0.57	0.16
	Daguhe	0.46	1568 ± 441	800	0.62	0.18
	Mihe	0.38	1568 ± 441	800	0.52	0.15
	Jiaolaihe	0.38	1568 ± 441	800	0.52	0.15
	Liuguhe	0.31	1568 ± 441	800	0.42	0.12
	Xuanhuihe	0.3	1568 ± 441	800	0.41	0.11
	Biliuhe	0.28	1568 ± 441	800	0.38	0.11
	Wulonghe	0.27	1568 ± 441	800	0.37	0.1
	Fuzhouhe	0.16	1568 ± 441	800	0.22	0.06
	Tuhaihe	0.14	1568 ± 441	800	0.19	0.05
	Douhe	0.13	1568 ± 441	800	0.18	0.05
	Yanghe	0.1	1568 ± 441	800	0.14	0.04
	Han river	2.62	1568 ± 441	2000	1.42	0.4
	Taedong river	2	1183 ± 624	2000	0.82	0.43
	Keum river	0.99	1183 ± 624	1000	0.81	0.43
	Chongchon river	0.96	1183 ± 624	1000	0.79	0.42
	Seomjin river	0.49	1183 ± 624	800	0.5	0.26
	Yeongsan river	0.28	1183 ± 624	800	0.29	0.15

## Sheet: 7-References
References
Cao, H., Yang, H., Tang, X., Zhao, Q., Zhu, Z., Pu, L, Primary estimate on soil loss amounts in Yangtze delta region using 137Cs technique. J. Soil Water Conserv. 15, 13–15 (2001). (in Chinese with English abstract)
Dong, W., Zheng, J., Guo, Q.J., Yamada, M., Pan, S.M. Characterization of plutonium in deep–sea sediments of the Sulu and South China Seas. J. Environ. Radioactiv. 101, 622–629 (2010).
Du, J.Z., Wu, Y.F., Huang, D.K., Zhang, J. Use of 7Be, 210Pb and 137Cs tracers to the transport of surface sediments of the Changjiang Estuary, China. J. Mar. Syst. 82, 286–294 (2010).
Fang, H., Yang, X., Zhang, X., Liang, A. Using 137Cs tracer technique to evaluate erosion and deposition of black soil in Northeast China. Pedosphere. 16, 201–209 (2006).
Hao, Y.P., Xu, Y.H., Pan, S.M., Song, X.W., Zhang, K.X., Guo, H.T., Gu, Z. Sources of plutonium isotopes and 137Cs in coastal seawater of Liaodong Bay and Bohai Strait, China and its environmental implications. Mar. Pollut. Bull. 130, 240–248 (2018).
Hu, Y., Liu, J., Zhuang, D., Cao, H., Yan, H., Yang, F. Distribution characteristics of 137Cs in wind eroded soil profile and its use in estimating wind erosion modulus. Chinese Sci. Bull. 50, 1155–1159 (2005).
Hua, L., Zhang, Z., Feng, Y., Zhao, H., Li, J., Wang, X. Soil erosion and losses of nitrogen and phosphorus by using 137Cs tracer in the areas around Miyun reservoir. Transactions of the Chinese Society of Agricultural Engineering 22, 73–78 (2006). (in Chinese with English abstract)
Huang, D.K., Du, J.Z., Deng, B., Zhang, J. Distribution patterns of particle-reactive radionuclides in sediments off eastern Hainan Island, China: implications for source and transport pathways. Cont. Shelf Res. 57, 10–17 (2013).
Jia, Y.H., Wang, Z.Y., Zheng, X.M., Han, L.J. Estimation of soil erosion in the Xihanshui river basin by using 137Cs technique. International Journal of Sediment Research 27, 486–497 (2012).
Jiang, H. Study on soil erosion in the farming–pastoral transitional zone of Northern China based on 137Cs technology. Master Thesis. Inner Mongolia Normal University, Huhe hot (2010) (in Chinese with English abstract)
Jin, P., Pu, L., Wang, J., Wang, Y., Pan, S. Preliminary study on using 137Cs tracer method to estimate soil erosion of typical area: a case study on Xitiaoxi drainage area at upstream of Taihu lake basin. Journal of Natural Resources 19, 47–55 (2004). (in Chinese with English abstract)
Lee, M., Lee, C., Hong, K., Choi, Y., Boo, B. Depth distribution of 239,240Pu and 137Cs in soil of South Korea. J. Radioanal. Nucl. Chem. 204, 135–144 (1996).
Li, H., Zhang, X., Wen, A., Shi, Z. Erosion rate of purple soil on a cultivated slop in the Three Gorges Reservoir region using 137Cs technique. Bullet. Soil Water Conservation 29, 1–6 (2009). (in Chinese with English abstract)
Li, M., Li, Z., Yao, W., Liu, P. Estimating the erosion and deposition rates in a small watershed by the 137Cs tracing method. Appl. Radiat. Isot. 67, 362–366 (2009).
Li, Q., Jiang, S., Sun, H. Determination of surface erosion of the small watersheds in the hilly area of purples soils in the upper reaches of the Yangtze River. Journal of Yangtze River Scientific Research Institute 12, 51–56 (1995). (in Chinese with English abstract)
Li, Q., Zhang, Y., Wang, H. A study on 137Cs method used in determining soil erosion of small watershed. Journal of Yangtze River Scientific Research Institute 10, 56–63 (1993). (in Chinese with English abstract)
Li, Y., Chappell, A., Nyamdavaa, B., Yu, H., Davaasuren, D., Zoljargal, K. Cost-effective sampling of 137Cs derived net soil redistribution: part 1-estimating the spatial mean across scales of variation. J. Environ. Radioactiv. 141, 97–105 (2015).
Li, Z., Liu, C., Dong, Y., Chang, X., Nie, X., Liu, L., Zeng, G. Response of soil organic carbon and nitrogen stocks to soil erosion and land use types in the Loess hilly-gully region of China. Soil Till. Res. 166, 1–9 (2017).
Liang, J., Dai, Q., Zhang, X., Gao, H., Liu, W. Study on soil erosion features of small catchment of karst plateau wetland by 137Cs tracing technology. Journal of Nuclear Agricultural Sciences 28, 116–122 (2014). (in Chinese with English abstract)
Lu, X.X., Higgitt, D.L. Estimating erosion rates on sloping agricultural land in the Yangtze Three Gorges, China, from caesium-137 measurements. Catena 39, 33–51 (2000).
Ma, J., Qiao, F., Xia, C., Kim, C.S. Effects of the Yellow Sea warm current on the winter temperature distribution in a numerical model. J. Geophys. Res.: Oceans 111 (2006). http://doi.org./10.1029/2005JC003171.
Menzel, R.G., Jung, P.K., Ryu, K.S., Um, K.T. Estimating soil erosion losses in Korea with fallout cesium-137. International Journal of Radiation Applications and Instrumentation. Appl. Radiat. Isot. 38, 451–454 (1987).
Meusburger, K., Mabit, L., Park, J.H., Sandor, T., Alewell, C. Combined use of stable isotopes and fallout radionuclides as soil erosion indicators in a forested mountain site, South Korea. Biogeosciences 10 (2013). https://doi.org/10.5194/bg–10–5627–2013.
Nagaya, Y., Nakamura, K. 239,240Pu and 137Cs in the East China and the Yellow Seas. J. Oceanogr. 48, 23–35 (1992).
Pan, S.M., Tims, S.G., Liu, X.Y., Fifield, L.K. 137Cs, 239+240Pu concentrations and the 240Pu/239Pu atom ratio in a sediment core from the sub-aqueous delta of Yangtze River estuary. J. Environ. Radioactiv. 102, 930–936 (2011).
Pu, L., Zhao, Y., Jin, P., Wang, J., Huang, X. Application of 137Cs as tracing method to study soil erosion on sloping lands in the hilly red soil area: a case study in Fengcheng city, Jiangxi province. Resources & Environment in the Yangtze Basin 13, 562–567 (2004). (in Chinese with English abstract)
Quine, T.A., Walling, D.E., Zhang, X., Wang, Y. Investigation of soil erosion on terraced fields near Yanting, Sichuan Province, China, using caesium-137. International Association of Hydrological Sciences Publication 209, 155–168 (1992).
Shao, Q., Xiao, T., Liu, J., Qi, Y. Soil erosion rates and characteristics of typical alpine meadow using 137Cs technique in Qinghai-Tibet Plateau. Chinese Sci. Bull. 56, 1708–1713 (2011).
Su, C.C., Huh, C.A. 210Pb, 137Cs and 239+240Pu in East China Sea sediments: sources, pathways and budgets of sediments and radionuclides. Mar. Geol. 183, 163–178 (2002).
Su, Z., Li, Y., Zhang, J., Xiong, D., Dong, Y., Zhang, S., Yang, D. Spatial variation in soil, SOC and total N redistribution on affected and non-affected slope terraces due to the 8.0 Wenchuan Earthquake in 2008 by using 137Cs technique. Catena 155, 191–199 (2017).
Tang, X., Yang, H., Du, M., Zhao, Q., Li, R. Identification of 137Cs reference sites in southeastern China. Pedosphere 16, 468–476 (2006).
Wang, Y., Fu, B., Lu, Y., Chen, L. Effects of vegetation restoration on soil organic carbon sequestration at multiple scales in semi-arid Loess Plateau, China. Catena 85, 58–66 (2011).
Wang, Y., Niu, F., Wu, Q., Gao, Z. Assessing soil erosion and control factors by radiometric technique in the source region of the Yellow River, Tibetan Plateau. Quat. Res. 81, 538–544 (2014).
Wu, J.W. Impacts of Fukushima Daiichi Nuclear Power Plant accident on the Western North Pacific and the China Seas: evaluation based on field observation of 137Cs. Mar. Pollut. Bull. 127, 45–53 (2018).
Wu, J.W., Zhou, K.B., Dai, M.H. Impacts of the Fukushima nuclear accident on the China Seas: Evaluation based on anthropogenic radionuclide 137Cs. Chinese Sci. Bull. 58, 552–558 (2013).
Xu, Y., Qiao, J., Pan, S., Hou, X., Roos, P., Cao, L. Plutonium as tracer for soil erosion assessment in northeast China. Sci. Total Environ. 511, 176–185 (2015)
Yamada, M., Wang, Z.L., Zheng, J. The extremely high 137Cs inventory in the Sulu Sea: a possible mechanism. J. Environ. Radioactiv. 90, 163–171 (2006a).
Yamada, M., Zheng, J., Wang, Z.L. 137Cs, 239+240Pu and 240Pu/239Pu atom ratios in the surface waters of the western North Pacific Ocean, eastern Indian Ocean and their adjacent seas. Sci. Total Environ. 366, 242–252 (2006b).
Yan, B., Yang, J. Study on black soil erosion rate and the transformation of soil quality influenced by erosion. Geogr. Res. 23, 22–29 (2005). (in Chinese with English abstract)
Yan, D., Wen, A., Bao, Y., Zhang, X. The distribution of 137Cs in hilly upland soil the Qianzhong Karst Plateau. Earth & Environ. 36, 342–347 (2008). (in Chinese with English abstract)
Yan, P., Shi, P. Using the 137Cs technique to estimate wind erosion in Gonghe Basin, Qinghai province, china. Soil Sci. 169, 295–305 (2004).
Yang, Y., Yan, B., Zhu, H. Estimating soil erosion in Northeast China using 137Cs and 210Pbex. Pedosphere 21, 706–711 (2011).
Zhang, C., Yang, S., Pan, X., Zhang, J. Estimation of farmland soil wind erosion using RTK GPS measurements and the 137Cs technique: a case study in Kangbao Country, Hebei province, northern China. Soil Till. Res. 112, 140–148 (2011).
Zhang, C., Zou, X., Dong, G., Zhang, X., Qin, Z. Characteristics of 137Cs deposition in steppe area. Chinese Sci. Bull. 47, 848–853 (2002).
Zhang, F.L., Wang, J.L., Liu, D.T., Bi, Q.Q., Du, J.Z. Distribution of 137Cs in the Bohai Sea, Yellow Sea and East China Sea: sources, budgets and environmental implications. Sci. Total Environ. 672, 1004–1016 (2019).
Zhang, W., Pan, S.M., Zhang, K.X., Cao, L.G., Zhao, J. Study of the cesium-137 reference inventory in the mainland of China. Acta Geographica Sinica 70, 1477–1490 (2015a). (in Chinese with English abstract)
Zhang, H., Nie, X., Cheng, X. 137Cs tracing of soil erosion and its impact on soil nutrients across subsidence slope induced by coal mining. Transactions of the Chinese Society of Agricultural Engineering 31, 137–143 (2015b). (in Chinese with English abstract)
Zhang, L., Zhang, Y., Li, H. Soil erosion and pollutant loss of Danjiangkou city in south China based on 137Cs technique. Mechanic Automation and Control Engineering (MACE), 2010 International Conference on IEEE. 1900–1903 (2010).
Zhang, M., Yang, H., Wang, X., Wang, Y., Xu, C., Yang, J., Rong, J. Soil 137Cs background values in monsoon region of China. Journal of Nuclear Agricultural Sciences 23, 669–675 (2009). (in Chinese with English abstract)
Zhang, X., Higgitt, D.L., Walling, D.E. A preliminary assessment of the potential for using caesium-137 to estimate rates of soil erosion in the Loess Plateau of China. Hydrol. Sci. J. 35, 243–252 (1990).
Zhang, X., Qi, Y., Walling, D.E., He, X., Wen, A., Fu, J. A preliminary assessment of the potential for using 210Pbex measurement to estimate soil redistribution rates on cultivated slopes in the Sichuan Hilly basin of China. Catena 68, 1–9 (2006).
Zhang, X., Quine, T.A., Walling, D.E. Soil erosion rates on sloping cultivated land on the Loess Plateau near Ansai, Shaanxi Province, China: an investigation using 137Cs and rill measurements. Hydrol. Process. 12, 171–189 (1998).
Zhang, X., Quine, T.A., Walling, D.E., Li, Z. Application of the caesium-137 technique in a study of soil erosion on gully slopes in a yuan area of the Loess Plateau near Xifeng, Gansu Province, China. Geografiska Annaler: series A, Physical Geology 76, 103–120 (1994).
Zhang, X., Walling, D.E., Quine, T.A., Wen, A. Use of reservoir deposits and caseium-137 measurements to investigate the erosional response of a small drainage basin in the rolling Loess Plateau region of China. Land Degrad Dev. 8, 1–16 (1997).
Zhang, X., Zhang, Y., Wen, A., Feng, M. Assessment of soil losses on cultivated land by using the 137Cs technique in the upper Yangtze River basin of China. Soil Till. Res. 69, 99–106 (2003).
Zhang, Y., Peng, B.Z., Gao, X., Yang, H. Degradation of soil properties due to erosion on sloping land in southern Jiangsu Province, China. Pedosphere 14, 17–26 (2004).
Zhang, Y., Wen, A., Yan, D., Guo, J., Ju, Z. Using 137Cs technique to study soil erosion in Chishui River region. Earth & Environ. 42, 187–192 (2014). (in Chinese with English abstract)
Zhao, L.J., Liu, D.T., Wang, J.L., Du, J.Z., Hou, X.L., Jiang, Y.F. Spatial and vertical distribution of radiocesium in seawater of the East China Sea. Mar. Pollut. Bull. 128, 361–368 (2018).
Zhao, Y., Yuan, J., Xu, C., Du, C., Chang, Y. Application of 137Cs tracer technique to estimate the wind erosion rate of castanozem in Luanhe River source area. Acta Sci. Circumst. 254, 562–566 (2005). (in Chinese with English abstract)
Zheng, J., He, X., Walling, D.E., Zhang, X.B., Flanagan, D., Qi, Y.Q. Assessing soil erosion rates on manually-tilled hillslopes in the Sichuan Hilly basin using 137Cs and 210Pbex measurements. Pedosphere 17, 273–283 (2007).
Zhou, P., Li, D.M., Zhao, L., Li, H.T., Zhao, F., Zheng, Y.L., Fang, H.D., Lou, Q.S., Cai, W.X. Radioactive status of seawater and its assessment in the northeast South China Sea and the Luzon Strait and its adjacent areas from 2011 to 2014. Mar. Pollut. Bull. 131, 163–173 (2018).
Zhuang, Q.F., Li, G.S., Wang, F., Tian, L.Z., Jiang, X.Y., Zhang, K.X., Liu, G., Pan, S.P., Liu, Z.Y. 137Cs and 239+240Pu in the Bohai Sea of China: comparison in distribution and source identification between the inner bay and the tidal flat. Mar. Pollut. Bull. 138, 604–617 (2019).
